# Supplementary material for: New insight into the phylogeographic pattern of Liriodendron chinense (Magnoliaceae) revealed by chloroplast DNA: east–west lineage split and genetic mixture within western subtropical China
Source: PeerJ. 2019 Feb 1;7:e6355. doi: 10.7717/peerj.6355 (PMC6361005; doi:10.7717/peerj.6355)
Supplement: Supplemental Information 5 [file peerj-07-6355-s005.zip]

Archive with 4 entries (4 files):
- GenBank accession numbers for nucleotide sequences.txt
- psbJ-petA.txt
- rpl32-ndhF.txt
- trnK5-matK.txt
