# Supplementary material for: New insight into the phylogeographic pattern of Liriodendron chinense (Magnoliaceae) revealed by chloroplast DNA: east–west lineage split and genetic mixture within western subtropical China
Source: PeerJ. 2019 Feb 1;7:e6355. doi: 10.7717/peerj.6355 (PMC6361005; doi:10.7717/peerj.6355)
Supplement: Supplemental Information 5 [file peerj-07-6355-s005.zip › GenBank accession numbers for nucleotide sequences.txt]

psbJ-petA a1	MH717109
psbJ-petA a2	MH717110
psbJ-petA a3	MH717111
psbJ-petA a4	MH717112
psbJ-petA a5	MH717113
psbJ-petA a6	MH717114
psbJ-petA a7	MH717115
psbJ-petA a8	MH717116
psbJ-petA a9	MH717117
psbJ-petA a10	MH717118
psbJ-petA a11	MH717119
psbJ-petA a12	MH717120
psbJ-petA a13	MH717121
psbJ-petA a14	MH717122
psbJ-petA a15	MH717123
psbJ-petA a16	MH717124
psbJ-petA a17	MH717125
psbJ-petA a18	MH717126
psbJ-petA a19	MH717127
psbJ-petA a20	MH717128
psbJ-petA a21	MH717129
rpl32-ndhF b1	MH717130
rpl32-ndhF b2	MH717131
rpl32-ndhF b3	MH717132
rpl32-ndhF b4	MH717133
rpl32-ndhF b5	MH717134
rpl32-ndhF b6	MH717135
rpl32-ndhF b7	MH717136
rpl32-ndhF b8	MH717137
rpl32-ndhF b9	MH717138
rpl32-ndhF b10	MH717139
rpl32-ndhF b11	MH717140
rpl32-ndhF b12	MH717141
rpl32-ndhF b13	MH717142
trnK5-matK c1	MH717143
trnK5-matK c2	MH717144
trnK5-matK c3	MH717145
trnK5-matK c4	MH717146
trnK5-matK c5	MH717147
trnK5-matK c6	MH717148
trnK5-matK c7	MH717149
trnK5-matK c8	MH717150
