# Supplementary material for: New insight into the phylogeographic pattern of Liriodendron chinense (Magnoliaceae) revealed by chloroplast DNA: east–west lineage split and genetic mixture within western subtropical China
Source: PeerJ. 2019 Feb 1;7:e6355. doi: 10.7717/peerj.6355 (PMC6361005; doi:10.7717/peerj.6355)
Supplement: Supplemental Information 5 [file peerj-07-6355-s005.zip › psbJ-petA.txt]

>a1 [organism=Liriodendron chinense]
ACCGGATTATAGACATGAAAAAGTAAGAACTCAACAGGACCTTACCCCTCGAATCAGACAAAGAGGGGTAAGGTCCTGTTGAGTTCTTACTCTTCGGGCGAAACTTTGTTTGATCCACATAAAAAAATTTGGAAATTCATTCAGTGAACATAATAATCATATTATATTCGTAGAAATAACAAAACAGATCCTTTGCTCCGATGTTTCAAACCACTCCATTCCTTTGTTTCTGATGATGTTTTTGAAGAATTAAATCCATTGATTGATTCATAGTATCTGTTCCTCCATAGTATGGAGGGACTCCCCCGAAGCAAGAAGAAAGAAGGAATCAATTGATTTTATGGATGACACAATATGGATTTCTATAGATGAGACATCCTGCAAATAATTTCTATACTAATCTTACTCTATAAAAAGAAAAAAGAAAATTGCAAGCAAAAAAAAAAGACTCTTAATGCTCCGGGCGAAAAGATGAAATCTTGGATTTTTGCGCCTATCCAAATCCTTATTGATTATCTCATCACAGTTAAAATTTTCTTTTTTTTTTTTAC
>a2 [organism=Liriodendron chinense]
ACCGGATTATAGACATGAAAAAGTAAGAACTCAACAGGACCTTACCCCTCGAATCAGACAAAGAGGGGTAAGGTCCTGTTGAGTTCTTACTCTTCGGGCGAAACTTTGTTTGATCCATTCCATAACATAAAAAAATTTGGAAATTCATTCAGTGAACATAATAATCATATTATATTCGTAGAAATAACAAAACAGATCCTTTGCTCCGATGTTTCAAACCACTCCATTCCTTTGTTTCTGATGATGTTTTTGAAGAATTAAATCCATTGATTGATTCATAGTATCTGTTCCTCCATAGTATGGAGGGACTCCCCCGAAGCAAGAAGAAAGAAGGAATCAATTGATTTTCTGGATGACACAATATGGATTTCTATAGATGAGACATCCTGCAAATAATTTCTATACTAATCTTACTCTATAAAAAGAAAAAAGAAAATTGCAAGCAAAAAAAAAGACTCTTAATGCTCCGGGCGAAAAGATGAAATCTTGGATTTTTGCGCCTATCCAAATCCTTATTGATTATCTCATCACAGTTAAAATTTTCTTTTTTTTTTTAC
>a3 [organism=Liriodendron chinense]
ACCGGATTATAGACATGAAAAAGTAAGAACTCAACAGGACCTTACCCCTCGAATCAGACAAAGAGGGGTAAGGTCCTGTTGAGTTCTTACTCTTCGGGCGAAACTTTGTTTGATCCATTCCATAACATAAAAAAATTTGGAAATTCATTCAGTGAACATAATAATCATATTATATTCGTAGAAATAACAAAACAGATCCTTTGCTCCGATGTTTCAAACCACTCCATTCCTTTGTTTCTGATGATGTTTTTGAAGAATTAAATCCATTGATTGATTCATAGTATCTGTTCCTCCATAGTATGGAGGGACTCCCCCGAAGCAAGAAGAAAGAAGGAATCAATTGATTTTCTGGATGACACAATATGGATTTCTATAGATGAGACATCCTGCAAATAATTTCTATACTAATCTTACTCTATAAAAAGAAAAAAGAAAATTGCAAGCAAAAAAAAAAGACTCTTAATGCTCCGGGCGAAAAGATGAAATCTTGGATTTTTGCGCCTATCCAAATCCTTATTGATTATCTCATCACAGTTAAAATTTTCTTTTTTTTTTTTAC
>a4 [organism=Liriodendron chinense]
ACCGGATTATAGACATGAAAAAGTAAGAACTCAACAGGACCTTACCCCTCGAATCAGACAAAGAGGGGTAAGGTCCTGTTGAGTTCTTACTCTTCGGGCGAAACTTTGTTTGATCCATTCCATAACATAAAAAAATTTGGAAATTCATTCAGTGAACATAATAATCATATTATATTCGTAGAAATAACAAAACAGATCCTTTGCTCCGATGTTTCAAACCACTCCATTCCTTTGTTTCTGATGATGTTTTTGAAGAATTAAATCCATTGATTGATTCATAGTATCTGTTCCTCCATAGTATGGAGGGACTCCCCCGAAGCAAGAAGAAAGAAGGAATCAATTGATTTTCTGGATGACACAATATGGATTTCTATAGATGAGACATCCTGCAAATAATTTCTATACTAATCTTACTCTATAAAAAGAAAAAAGAAAATTGCAAGCAAAAAAAAAAGACTCTTAATGCTCCGGGCGAAAAGATGAAATCTTGGATTTTTGCGCCTATCCAAATCCTTATTGATTATCTCATCACAGTTAAAATTTTCTTTTTTTTTTTTTAC
>a5 [organism=Liriodendron chinense]
ACCGGATTATAGACATGAAAAAGTAAGAACTCAACAGGACCTTACCCCTCGAATCAGACAAAGAGGGGTAAGGTCCTGTTGAGTTCTTACTCTTCGGGCGAAACTTTGTTTGATCCATTCCATAACATAAAAAAATTTGGAAATTCATTCAGTGAACATAATAATCATATTATATTCGTAGAAATAACAAAACAGATCCTTTGCTCCGATGTTTCAAACCACTCCATTCCTTTGTTTCTGATGATGTTTTTGAAGAATTAAATCCATTGATTGATTCATAGTATCTGTTCCTCCATAGTATGGAGGGACTCCCCCGAAGCAAGAAGAAAGAAGGAATCAATTGATTTTCTGGATGACACAATATGGATTTCTATAGATGAGACATCCTGCAAATAATTTCTATACTAATCTTACTCTATAAAAAGAAAAAAGAAAATTGCAAGCAAAAAAAAAAGACTCTTAATGCTCCGGGCGAAAAGATGAAATCTTGGATTTTTGCGCCTATCCAAATCCTTATTGATTATCTCATCACAGTTAAAATTTTCTTTTTTTTTTTTTTAC
>a6 [organism=Liriodendron chinense]
ACCGGATTATAGACATGAAAAAGTAAGAACTCAACAGGACCTTACCCCTCGAATCAGACAAAGAGGGGTAAGGTCCTGTTGAGTTCTTACTCTTCGGGCGAAACTTTGTTTGATCCATTCCATAACATAAAAAAATTTGGAAATTCATTCAGTGAACATAATAATCATATTATATTCGTAGAAATAACAAAACAGATCCTTTGCTCCGATGTTTCAAACCACTCCATTCCTTTGTTTCTGATGATGTTTTTGAAGAATTAAATCCATTGATTGATTCATAGTATCTGTTCCTCCATAGTATGGAGGGACTCCCCCGAAGCAAGAAGAAAGAAGGAATCAATTGATTTTCTGGATGACACAATATGGATTTCTATAGATGAGACATCCTGCAAATAATTTCTATACTAATCTTACTCTATAAAAAGAAAAAAGAAAATTGCAAGCAAAAAAAAAAGACTCTTAATGCTCCGGGCGAAAAGATGAAATCTTGGATTTTTGCGCCTATCCAAATCCTTATTGATTATCTCATCACAGTTAAAATTTTCTTTTTTTTTTTTTTTAC
>a7 [organism=Liriodendron chinense]
ACCGGATTATAGACATGAAAAAGTAAGAACTCAACAGGACCTTACCCCTCGAATCAGACAAAGAGGGGTAAGGTCCTGTTGAGTTCTTACTCTTCGGGCGAAACTTTGTTTGATCCATTCCATAACATAAAAAAATTTGGAAATTCATTCAGTGAACATAATAATCATATTATATTCGTAGAAATAACAAAACAGATCCTTTGCTCCGATGTTTCAAACCACTCCATTCCTTTGTTTCTGATGATGTTTTTGAAGAATTAAATCCATTGATTGATTCATAGTATCTGTTCCTCCATAGTATGGAGGGACTCCCCCGAAGCAAGAAGAAAGAAGGAATCAATTGATTTTCTGGATGACACAATATGGATTTCTATAGATGAGACATCCTGCAAATAATTTCTATACTAATCTTACTCTATAAAAAGAAAAAAGAAAATTGCAAGCAAAAAAAAAAGACTCTTAATGCTCCGGGCGAAAAGATGAAATCTTGGATTTTTGCGCCTATCCAAATCCTTATTGATTATCTCATCACAGTTAAAATTTTCTTTTTTCTTTTTTTTTTAC
>a8 [organism=Liriodendron chinense]
ACCGGATTATAGACATGAAAAAGTAAGAACTCAACAGGACCTTACCCCTCGAATCAGACAAAGAGGGGTAAGGTCCTGTTGAGTTCTTACTCTTCGGGCGAAACTTTGTTTGATCCATTCCATAACATAAAAAAATTTGGAAATTCATTCAGTGAACATAATAATCATATTATATTCGTAGAAATAACAAAACAGATCCTTTGCTCCGATGTTTCAAACCACTCCATTCCTTTGTTTCTGATGATGTTTTTGAAGAATTAAATCCATTGATTGATTCATAGTATCTGTTCCTCCATAGTATGGAGGGACTCCCCCGAAGCAAGAAGAAAGAAGGAATCAATTGATTTTCTGGATGACACAATATGGATTTCTATAGATGAGACATCCTGCAAATAATTTCTATACTAATCTTACTCTATAAAAAGAAAAAAGAAAATTGCAAGCAAAAAAAAAAGACTCTTAATGCTCCGGGCGAAAAGATGAAATCTTGGATTTTTGCGCCTATCCAAATCCTTATTGATTATCTCATCACAGTTAAAATTTTCTTTTTTTTTTTTTTTTTTAC
>a9 [organism=Liriodendron chinense]
ACCGGATTATAGACATGAAAAAGTAAGAACTCAACAGGACCTTACCCCTCTTTGTCTGATTCGAGGGGTAAGGTCCTGTTGAGTTCTTACTCTTCGGGCGAAACTTTGTTTGATCCATTCCATAACATAAAAAAATTTGGAAATTCATTCAGTGAACATAATAATCATATTATATTCGTAGAAATAACAAAACAGATCCTTTGCTCCGATGTTTCAAACCACTCCATTCCTTTGTTTCTGATGATGTTTTTGAAGAATTAAATCCATTGATTGATTCATAGTATCTGTTCCTCCATAGTATGGAGGGACTCCCCCGAAGCAAGAAGAAAGAAGGAATCAATTGATTTTCTGGATGACACAATATGGATTTCTATAGATGAGACATCCTGCAAATAATTTCTATACTAATCTTACTCTATAAAAAGAAAAAAGAAAATTGCAAGCAAAAAAAAAGACTCTTAATGCTCCGGGCGAAAAGATGAAATCTTGGATTTTTGCGCCTATCCAAATCCTTATTGATTATCTCATCACAGTTAAAATTTTCTTTTTTTTTTTAC
>a10 [organism=Liriodendron chinense]
ACCGGATTATAGACATGAAAAAGTAAGAACTCAACAGGACCTTACCCCTCTTTGTCTGATTCGAGGGGTAAGGTCCTGTTGAGTTCTTACTCTTCGGGCGAAACTTTGTTTGATCCATTCCATAACATAAAAAAATTTGGAAATTCATTCAGTGAACATAATAATCATATTATATTCGTAGAAATAACAAAACAGATCCTTTGCTCCGATGTTTCAAACCACTCCATTCCTTTGTTTCTGATGATGTTTTTGAAGAATTAAATCCATTGATTGATTCATAGTATCTGTTCCTCCATAGTATGGAGGGACTCCCCCGAAGCAAGAAGAAAGAAGGAATCAATTGATTTTCTGGATGACACAATATGGATTTCTATAGATGAGACATCCTGCAAATAATTTCTATACTAATCTTACTCTATAAAAAGAAAAAAGAAAATTGCAAGCAAAAAAAAAGACTCTTAATGCTCCGGGCGAAAAGATGAAATCTTGGATTTTTGCGCCTATCCAAATCCTTATTGATTATCTCATCACAGTTAAAATTTTCTTTTTTTTTTTTAC
>a11 [organism=Liriodendron chinense]
ACCGGATTATAGACATGAAAAAGTAAGAACTCAACAGGACCTTACCCCTCTTTGTCTGATTCGAGGGGTAAGGTCCTGTTGAGTTCTTACTCTTCGGGCGAAACTTTGTTTGATCCATTCCATAACATAAAAAAATTTGGAAATTCATTCAGTGAACATAATAATCATATTATATTCGTAGAAATAACAAAACAGATCCTTTGCTCCGATGTTTCAAACCACTCCATTCCTTTGTTTCTGATGATGTTTTTGAAGAATTAAATCCATTGATTGATTCATAGTATCTGTTCCTCCATAGTATGGAGGGACTCCCCCGAAGCAAGAAGAAAGAAGGAATCAATTGATTTTCTGGATGACACAATATGGATTTCTATAGATGAGACATCCTGCAAATAATTTCTATACTAATCTTACTCTATAAAAAGAAAAAAGAAAATTGCAAGCAAAAAAAAAAGACTCTTAATGCTCCGGGCGAAAAGATGAAATCTTGGATTTTTGCGCCTATCCAAATCCTTATTGATTATCTCATCACAGTTAAAATTTTCTTTTTTTTTTTTAC
>a12 [organism=Liriodendron chinense]
ACCGGATTATAGACATGAAAAAGTAAGAACTCAACAGGACCTTACCCCTCTTTGTCTGATTCGAGGGGTAAGGTCCTGTTGAGTTCTTACTCTTCGGGCGAAACTTTGTTTGATCCATTCCATAACATAAAAAAATTTGGAAATTCATTCAGTGAACATAATAATCATATTATATTCGTAGAAATAACAAAACAGATCCTTTGCTCCGATGTTTCAAACCACTCCATTCCTTTGTTTCTGATGATGTTTTTGAAGAATTAAATCCATTGATTGATTCATAGTATCTGTTCCTCCATAGTATGGAGGGACTCCCCCGAAGCAAGAAGAAAGAAGGAATCAATTGATTTTCTGGATGACACAATATGGATTTCTATAGATGAGACATCCTGCAAATAATTTCTATACTAATCTTACTCTATAAAAAGAAAAAAGAAAATTGCAAGCAAAAAAAAAAGACTCTTAATGCTCCGGGCGAAAAGATGAAATCTTGGATTTTTGCGCCTATCCAAATCCTTATTGATTATCTCATCACAGTTAAAATTTTCTTTTTTTTTTTTTTAC
>a13 [organism=Liriodendron chinense]
ACCGGATTATAGACATGAAAAAGTAAGAACTCAACAGGACCTTACCCCTCTTTGTCTGATTCGAGGGGTAAGGTCCTGTTGAGTTCTTACTCTTCGGGCGAAACTTTGTTTGATCCATTCCATAACATAAAAAAATTTGGAAATTCATTCAGTGAACATAATAATCATATTATATTCGTAGAAATAACAAAACAGATCCTTTGCTCCGATGTTTCAAACCACTCCATTCCTTTGTTTCTGATGATGTTTTTGAAGAATTAAATCCATTGATTGATTCATAGTATCTGTTCCTCCATAGTATGGAGGGACTCCCCCGAAGCAAGAAGAAAGAAGGAATCAATTGATTTTCTGGATGACACAATATGGATTTCTATAGATGAGACATCCTGCAAATAATTTCTATACTAATCTTACTCTATAAAAAGAAAAAAGAAAATTGCAAGCAAAAAAAAAAGACTCTTAATGCTCCGGGCGAAAAGATGAAATCTTGGATTTTTGCGCCTATCCAAATCCTTATTGATTATCTCATCACAGTTAAAATTTTCTTTTTTTTTTTTTTTAC
>a14 [organism=Liriodendron chinense]
ACCGGATTATAGACATGAAAAAGTAAGAACTCAACAGGACCTTACCCCTCTTTGTCTGATTCGAGGGGTAAGGTCCTGTTGAGTTCTTACTCTTCGGGCGAAACTTTGTTTGATCCATTCCATAACATAAAAAAATTTGGAAATTCATTCAGTGAACATAATAATCATATTATATTCGTAGAAATAACAAAACAGATCCTTTGCTCCGATGTTTCAAACCACTCCATTCCTTTGTTTCTGATGATGTTTTTGAAGAATTAAATCCATTGATTGATTCATAGTATCTGTTCCTCCATAGTATGGAGGGACTCCCCCGAAGCAAGAAGAAAGAAGGAATCAATTGATTTTCTGGATGACACAATATGGATTTCTATAGATGAGACATCCTGCAAATAATTTCTATACTAATCTTACTCTATAAAAAGAAAAAAGAAAATTGCAAGCAAAAAAAAAAGACTCTTAATGCTCCGGGCGAAAAGATGAAATCTTGGATTTTTGCGCCTATCCAAATCCTTATTGATTATCTCATCACAGTTAAAATTTTCTTTTTTTTTTTTTTTTAC
>a15 [organism=Liriodendron chinense]
ACCGGATTATAGACATGAAAAAGTAAGAACTCAACAGGACCTTACCCCTCTTTGTCTGATTCGAGGGGTAAGGTCCTGTTGAGTTCTTACTCTTCGGGCGAAACTTTGTTTGATCCATTCCATAACATAAAAAAATTTGGAAATTCATTCAGTGAACATAATAATCATATTATATTCGTAGAAATAACAAAACAGATCCTTTGCTCCGATGTTTCAAACCACTCCATTCCTTTGTTTCTGATGATGTTTTTGAAGAATTAAATCCATTGATTGATTCATAGTATCTGTTCCTCCATAGTATGGAGGGACTCCCCCGAAGCAAGAAGAAAGAAGGAATCAATTGATTTTCTGGATGACACAATATGGATTTCTATAGATGAGACATCCTGCAAATAATTTCTATACTAATCTTACTCTATAAAAAGAAAAAAGAAAATTGCAAGCAAAAAAAAAAGACTCTTAATGCTCCGGGCGAAAAGATGAAATCTTGGATTTTTGCGCCTATCCAAATCCTTATTGATTATCTCATCACAGTTAAAATTTTCTTTTTTCTTTTTTTTTTAC
>a16 [organism=Liriodendron chinense]
ACCGGATTATAGACATGAAAAAGTAAGAACTCAACAGGACCTTACCCCTCTTTGTCTGATTCGAGGGGTAAGGTCCTGTTGAGTTCTTACTCTTCGGGCGAAACTTTGTTTGATCCATTCCATAACATAAAAAAATTTGGAAATTCATTCAGTGAACATAATAATCATATTATATTCGTAGAAATAACAAAACAGATCCTTTGCTCCGATGTTTCAAACCACTCCATTCCTTTGTTTCTGATGATGTTTTTGAAGAATTAAATCCATTGATTGATTCATAGTATCTGTTCCTCCATAGTATGGAGGGACTCCCCCGAAGCAAGAAGAAAGAAGGAATCAATTGATTTTCTGGATGACACAATATGGATTTCTATAGATGAGACATCCTGCAAATAATTTCTATACTAATCTTACTCTATAAAAAGAAAAAAGAAAATTGCAAGCAAAAAAAAAAGACTCTTAATGCTCCGGGCGAAAAGATGAAATCTTGGATTTTTGCGCCTATCCAAATCCTTATTGATTATCTCATCACAGTTAAAATTTTCTTTTTTCTTTTTTTTTTTAC
>a17 [organism=Liriodendron tulipifera]
ACCGGATTATAGACATGAAAAAGTAAGAACTCAACAGGACCTTACCCCTCGAATCAGACAAAGAGGGGTAAGGTCCTGTTGAGTTCTTACTCTTCGGGCGAAACTTTGTTTGATCCACATAAAAAAATTTGGAAATTCATTCAGTGAACATAATAATCATATTATATTCGTAGAAATAACAAAACAGATCCTTTGCTCCGATGTTTCAAACCACTCCATTCCTTTGTTTCTGATGATGTTTTTGAAGAATTAAATCCATTGATTGATTCATAGTATCTGTTCCTCCATAGTATGGAGGGACTCCCCCGAAGCAAGAAGAAAGAAGGAATCAATTGATTTTATGGATGACACAATATGGGTTTCTATAGATGAGACATCCTGCAAATAATTTCTATACTAATCTTACTCTATAAAAAGAAAAAATAAAATTGCAAGCAAAAAAAAAAAAAAAAACTCTTAATGCTCCGGGCGAAAAGATGAAATCTTGGATTTTTGCGCCTATCCAAATCCTTATTGATTATCTCATCACAGTTAAAATTTTCTTTTTTTTTTTTAC
>a18 [organism=Liriodendron tulipifera]
ACCGGATTATAGACATGAAAAAGTAAGAACTCAACAGGACCTTACCCCTCTTTGTCTGATTCGAGGGGTAAGGTCCTGTTGAGTTCTTACTCTTCGGGCGAAACTTTGTTTGATCCACATAAAAAAATTTGGAAATTCATTCAGTGAACATAATAATCATATTATATTCGTAGAAATAACAAAACAGATCCTTTGCTCCGATGTTTCAAACCACTCCATTCCTTTGTTTCTGATGATGTTTTTGAAGAATTAAATCCATTGATTGATTCATAGTATCTGTTCCTCCATAGTATGGAGGGACTCCCCCGAAGCAAGAAGAAAGAAGGAATCAATTGATTTTATGGATGACACAATATGGGTTTCTATAGATGAGACATCCTGCAAATAATTTCTATACTAATCTTACTCTATAAAAAGAAAAAATAAAATTGCAAGCAAAAAAAAAAAAAAAAACTCTTAATGCTCCGGGCGAAAAGATGAAATCTTGGATTTTTGCGCCTATCCAAATCCTTATTGATTATCTCATCACAGTTAAAATTTTCTTTTTTTTTTTTAC
>a19 [organism=Liriodendron tulipifera]
ACCGGATTATAGACATGAAAAAGTAAGAACTCAACAGGACCTTACCCCTCTTTGTCTGATTCGAGGGGTAAGGTCCTGTTGAGTTCTTACTCTTCGGGCGAAACTTTGTTTGATCCACATAAAAAAATTTGGAAATTCATTCAGTGAACATAATAATCATATTATATTCGTAGAAATAACAAAACAGATCCTTTGCTCCGATGTTTCAAACCACTCCATTCCTTTGTTTCTGATGATGTTTTTGAAGAATTAAATCCATTGATTGATTCATAGTATCTGTTCCTCCATAGTATGGAGGGACTCCCCCGAAGCAAGAAGAAAGAAGGAATCAATTGATTTTATGGATGACACAATATGGGTTTCTATAGATGAGACATCCTGCAAATAATTTCTATACTAATCTTACTCTATAAAAAGAAAAAATAAAATTGCAAGCAAAAAAAAAAAAAAAAAACTCTTAATGCTCCGGGCGAAAAGATGAAATCTTGGATTTTTGCGCCTATCCAAATCCTTATTGATTATCTCATCACAGTTAAAATTTTCTTTTTTTTTTTTTAC
>a20 [organism=Liriodendron tulipifera]
ACCGGATTATAGACATGAAAAAGTAAGAACTCAACAGGACCTTACCCCTCTTTGTCTGATTCGAGGGGTAAGGTCCTGTTGAGTTCTTACTCTTCGGGCGAAACTTTGTTTGATCCACATAAAAAAATTTGGAAATTCATTCAGTGAACATAATAATCATATTATATTCGTAGAAATAACAAAACAGATCCTTTGCTCCGATGTTTCAAACCACTCCATTCCTTTGTTTCTGATGATGTTTTTGAAGAATTAAATCCATTGATTGATTCATAGTATCTGTTCCTCCATAGTATGGAGGGACTCCCCCGAAGCAAGAAGAAAGAAGGAATCAATTGATTTTATGGATGACACAATATGGGTTTCTATAGATGAGACATCCTGCAAATAATTTCTATACTAATCTTACTCTATAAAAAGAAAAAATAAAATTGCAAGCAAAAAAAAAAAAAAAAAACTCTTAATGCTCCGGGCGAAAAGATGAAATCTTGGATTTTTGCGCCTATCCAAATCCTTATTGATTATCTCATCACAGTTAAAATTTTCTTTTTTTTTTTTTTTAC
>a21 [organism=Liriodendron tulipifera]
ACCGGATTATAGACATGAAAAAGTAAGAACTCAACAGGACCTTACCCCTCTTTGTCTGATTCGAGGGGTAAGGTCCTGTTGAGTTCTTACTCTTCGGGCGAAACTTTGTTTGATCCATTCCATAACATAAAAAAATTTGGAAATTCATTCAGTGAACATAATAATCATATTATATTCGTAGAAATAACAAAACAGATCCTTTGCTCCGATGTTTCAAACCACTCCATTCCTTTGTTTCTGATGATGTTTTTGAAGAATTAAATCCATTGATTGATTCATAGTATCTGTTCCTCCATAGTATGGAGGGACTCCCCCGAAGCAAGAAGAAAGAAGGAATCAATTGATTTTATGGATGACACAATATGGGTTTCTATAGATGAGACATCCTGCAAATAATTTCTATACTAATCTTACTCTATAAAAAGAAAAAATAAAATTGCAAGCAAAAAAAAAAAAAAAAACTCTTAATGCTCCGGGCGAAAAGATGAAATCTTGGATTTTTGCGCCTATCCAAATCCTTATTGATTATCTCATCACAGTTAAAATTTTCTTTTTTTTTTTTTAC
