# Supplementary material for: New insight into the phylogeographic pattern of Liriodendron chinense (Magnoliaceae) revealed by chloroplast DNA: east–west lineage split and genetic mixture within western subtropical China
Source: PeerJ. 2019 Feb 1;7:e6355. doi: 10.7717/peerj.6355 (PMC6361005; doi:10.7717/peerj.6355)
Supplement: Supplemental Information 5 [file peerj-07-6355-s005.zip › rpl32-ndhF.txt]

>b1 [organism=Liriodendron chinense]
TTGATAAGAATCAAAAAGGGTTCCATTCCAATTAGTATCTCAATCTCAATCTATTTATATCTCGTCGTCTTACATTGAATAAATCGAAAAGCTTAAGAATCCTTACCTAATTTAAGAAAATAATAATGTAACATTTTTCTATTAATTGATCAAGCTCGAGGATAGAGTACCCATAATTTAAATTAAAATGAGACTGGGAATTAATCTGTTAAACGATACATTACTTGATAAAGGTAATTTTAGTAATCTCTTATTTCAGTTCTATGCGAAGTGACGAGTATCATAGGATTTCCTATAAACATAAGTTTGTTTTATTGGAATAGAAGCCAATCAATCAGTTCTACAATGAATTAATTAATGACTCTGAATAAACTAACTAAAATAACTAGTATTTTATTGGGTCGAGTTATTGGTAGATCCTATGATCCATATCCAAATCAAGTACTTTTTTTGGTGTCATTCTTTTTCCTTACTATTGGATATCAATCGCCGTAATAGTGGAATGATTGAAAATCTCATATTCTTTCTTTATCTTAATAAATATCTTAGTTAATAACTAAATAGTCAGTTTTAACCAGTGACTTGGTCATTTGAACAATTGTAACTTCTTGGTTTGAATTTGAATTTTTTTTTTTCAATACAATATTTGTGAAAGAGTCGGAATAATTAAGAATTAAAAATAATATTTGAGTTCTTTTATATCTTGATTTTTTTATTTATTTTCCTTCCGAA
>b2 [organism=Liriodendron chinense]
TTGATAAGAATCAAAAAGGGTTCCATTCCAATTCATATCTCAATCTCAATCTATTTATATCTCATCGTCTTACATTGAATAAATCGAAAAGCTTAAGAATCCTTACCTAATTTAAGAAAATAATAATGTAACATTTTTCTATTAATTGATCAAGCTCGAGGATAGAGTACCCATAATTGAAATTAAAATGAGACTGGGAATTAATCTGTTAAACGATACATTACTTGATAAAGGTAATTTTAGTAATCTCTTATTTCAGTTCTATGCGAAGTGACGAGTATCATAGGATTTCCTATAAACATAAGTTTGTTTTATTGGAATAGAAGCCAATCAATCAGTTCTACAATGAATTAATTAATGACTCTGAATAAACTAACTAAAATAACTAGTATTTTATTGGGTCGAGTTATTGGTAGATCCTATGATCCATATCCAAATCAAGTACTTTTTTTGGTGTCATTCTTTTTCCTTACTATTGGATATCAATCGCCGTAATAGTGGAATGATTGAAAATCTCATATTCTTTCTTTATCTTAATAAATATCTTAGTTAATAACTAAATAGTCAGTTTTAACCAGTGACTTGGTCATTTGAACAATTGTAACTTCTTGGTTTGAATTTGAATTTTTTTTTTTTCAATACAATATTTGTGAAAGAGTCGGAATAATTAAGAATTAAAAATAATATTTGAGTTCTTTTATATCTTGATTTTTTTATTTATTTTCCTTCCGAA
>b3 [organism=Liriodendron chinense]
TTGATAAGAATCAAAAAGGGTTCCATTCCAATTCATATCTCAATCTCAATCTATTTATATCTCGTCGTCTTACATTGAATAAATCGAAAAGCTTAAGAATCCTTACCGAAAATAATAATGTAACATTTTTCTATTAATTGATCAAGCTCGAGGATAGAGTACCCATAATTTAAATTAAAATGAGACTGGGAATTAATCTGTTAAACGATACATTACTTGATAAAGGTAATTTTAGTAATCTCTTATTTCAGTTCTATGCGAAGTGACGAGTATCATAGGATTTCCTATAAACATAAGTTTGTTTTATTGGAATAGAAGCCAATCAATCAGTTCTACAATGAATTAATTAATGACTCTGAATAAACTAACTAAAATAACTAGTATTTTATTGGGTCGAGTTATTGGTAGATCCTATGATCCATATCCAAATCAAGTACTTTTTTTGGTGTCATTCTTTTTCCTTACTATTGGATATCAATCGCCGTAATAGTGGAATGATTGAAAATCTCATATTCTTTCTTTATCTTAATAAATATCTTAGTTAATAACTAAATAGTCAGTTTTAACCAGTGACTTGGTCATTTGAACAATTGTAACTTCTTGGTTTGAATTTGAATTTTTTTTTTTCAATACAATATTTGTGAAAGAGTCGGAATAATTAAGAATTAAAAATAATATTTGAGTTCTTTTATATCTTGATTTTTTTATTTATTTTCCTTCCGAA
>b4 [organism=Liriodendron chinense]
TTGATAAGAATCAAAAAGGGTTCCATTCCAATTCATATCTCAATCTCAATCTATTTATATCTCGTCGTCTTACATTGAATAAATCGAAAAGCTTAAGAATCCTTACCTAATTTAAGAAAATAATAATGTAACATTTTTCTATTAATTGATCAAGCTCGAGGATAGAGTACCCATAATTTAAATTAAAATGAGACTGGGAATTAATCTGTTAAACGATACATTACTTGATAAAGGTAATTTTAGTAATCTCTTATTTCAGTTCTATGCGAAGTGACGAGTATCATAGGATTTCCTATAAACATAAGTTTGTTTTATTGGAATAGAAGCCAATCAATCAGTTCTACAATGAATTAATTAATGACTCTGAATAAACTAACTAAAATAACTAGTATTTTATTGGGTCGAGTTATTGGTAGATCCTATGATCCATATCCAAATCAAGTACTTTTTTTGGTGTCATTCTTTTTCCTTACTATTGGATATCAATCGCCGTAATAGTGGAATGATTGAAAATCTCATATTCTTTCTTTATCTTAATAAATATCTTAGTTAATAACTAAATAGTCAGTTTTAACCAGTGACTTGGTCATTTGAACAATTGTAACTTCTTGGTTTGAATTTGAATTTTTTTTTTCAATACAATATTTGTGAAAGAGTCGTAATAATTAAGAATTAAAAATAATATTTGAGTTCTTTTATATCTTGATTTTTTTATTTATTTTCCTTCCGAA
>b5 [organism=Liriodendron chinense]
TTGATAAGAATCAAAAAGGGTTCCATTCCAATTCATATCTCAATCTCAATCTATTTATATCTCGTCGTCTTACATTGAATAAATCGAAAAGCTTAAGAATCCTTACCTAATTTAAGAAAATAATAATGTAACATTTTTCTATTAATTGATCAAGCTCGAGGATAGAGTACCCATAATTTAAATTAAAATGAGACTGGGAATTAATCTGTTAAACGATACATTACTTGATAAAGGTAATTTTAGTAATCTCTTATTTCAGTTCTATGCGAAGTGACGAGTATCATAGGATTTCCTATAAACATAAGTTTGTTTTATTGGAATAGAAGCCAATCAATCAGTTCTACAATGAATTAATTAATGACTCTGAATAAACTAACTAAAATAACTAGTATTTTATTGGGTCGAGTTATTGGTAGATCCTATGATCCATATCCAAATCAAGTACTTTTTTTGGTGTCATTCTTTTTCCTTACTATTGGATATCAATCGCCGTAATAGTGGAATGATTGAAAATCTCATATTCTTTCTTTATCTTAATAAATATCTTAGTTAATAACTAAATAGTCAGTTTTAACCAGTGACTTGGTCATTTGAACAATTGTAACTTCTTGGTTTGAATTTGAATTTTTTTTTTTCAATACAATATTTGTGAAAGAGTCGGAATAATTAAGAATTAAAAATAATATTTGAGTTCTTTTATATCTTGATTTTTTTATTTATTTTCCTTCCGAA
>b6 [organism=Liriodendron chinense]
TTGATAAGAATCAAAAAGGGTTCCATTCCAATTCATATCTCAATCTCAATCTATTTATATCTCGTCGTCTTACATTGAATAAATCGAAAAGCTTAAGAATCCTTACCTAATTTAAGAAAATAATAATGTAACATTTTTCTATTAATTGATCAAGCTCGAGGATAGAGTACCCATAATTTAAATTAAAATGAGACTGGGAATTAATCTGTTAAACGATACATTACTTGATAAAGGTAATTTTAGTAATCTCTTATTTCAGTTCTATGCGAAGTGACGAGTATCATAGGATTTCCTATAAACATAAGTTTGTTTTATTGGAATAGAAGCCAATCAATCAGTTCTACAATGAATTAATTAATGACTCTGAATAAACTAACTAAAATAACTAGTATTTTATTGGGTCGAGTTATTGGTAGATCCTATGATCCATATCCAAATCAAGTACTTTTTTTGGTGTCATTCTTTTTCCTTACTATTGGATATCAATCGCCGTAATAGTGGAATGATTGAAAATCTCATATTCTTTCTTTATCTTAATAAATATCTTAGTTAATAACTAAATAGTCAGTTTTAACCAGTGACTTGGTCATTTGAACAATTGTAACTTCTTGGTTTGAATTTGAATTTTTTTTTTTCAATACAATATTTGTGAAAGAGTCGTAATAATTAAGAATTAAAAATAATATTTGAGTTCTTTTATATCTTGATTTTTTTATTTATTTTCCTTCCGAA
>b7 [organism=Liriodendron chinense]
TTGATAAGAATCAAAAAGGGTTCCATTCCAATTCATATCTCAATCTCAATCTATTTATATCTCGTCGTCTTACATTGAATAAATCGAAAAGCTTAAGAATCCTTACCTAATTTAAGAAAATAATAATGTAACATTTTTCTATTAATTGATCAAGCTCGAGGATAGAGTACCCATAATTTAAATTAAAATGAGACTGGGAATTAATCTGTTAAACGATACATTACTTGATAAAGGTAATTTTAGTAATCTCTTATTTCAGTTCTATGCGAAGTGACGAGTATCATAGGATTTCCTATAAACATAAGTTTGTTTTATTGGAATAGAAGCCAATCAATCAGTTCTACAATGAATTAATTAATGACTCTGAATAAACTAACTAAAATAACTAGTATTTTATTGGGTCGAGTTATTGGTAGATCCTATGATCCATATCCAAATCAAGTACTTTTTTTGGTGTCATTCTTTTTCCTTACTATTGGATATCAATCGCCGTAATAGTGGAATGATTGAAAATCTCATATTCTTTCTTTATCTTAATAAATATCTTAGTTAATAACTAAATAGTCAGTTTTAACCAGTGACTTGGTCATTTGAACAATTGTAACTTCTTGGTTTGAATTTGAATTTTTTTTTTTTCAATACAATATTTGTGAAAGAGTCGGAATAATTAAGAATTAAAAATAATATTTGAGTTCTTTTATATCTTGATTTTTTTATTTATTTTCCTTCCGAA
>b8 [organism=Liriodendron chinense]
TTGATAAGAATCAAAAAGGGTTCCATTCCAATTCATATCTCAATCTCAATCTATTTATATCTCGTCGTCTTACATTGAATAAATCGAAAAGCTTAAGAATCCTTACCTAATTTAAGAAAATAATAATGTAACATTTTTCTATTAATTGATCAAGCTCGAGGATAGAGTACCCATAATTTAAATTAAAATGAGACTGGGAATTAATCTGTTAAACGATACATTACTTGATAAAGGTAATTTTAGTAATCTCTTATTTCAGTTCTATGCGAAGTGACGAGTATCATAGGATTTCCTATAAACATAAGTTTGTTTTATTGGAATAGAAGCCAATCAATCAGTTCTACAATGAATTAATTAATGACTCTGAATAAACTAACTAAAATAACTAGTATTTTATTGGGTCGAGTTATTGGTAGATCCTATGATCCATATCCAAATCAAGTACTTTTTTTGGTGTCATTCTTTTTCCTTACTATTGGATATCAATCGCCGTAATAGTGGAATGATTGAAAATCTCATATTCTTTCTTTATCTTAATAAATATCTTAGTTAATAACTAAATAGTCAGTTTTAACCAGTGACTTGGTCATTTGAACAATTGTAACTTCTTGGTTTGAATTTGAATTTTTTTTTTTTTTCAATACAATATTTGTGAAAGAGTCGGAATAATTAAGAATTAAAAATAATATTTGAGTTCTTTTATATCTTGATTTTTTTATTTATTTTCCTTCCGAA
>b9 [organism=Liriodendron chinense]
TTGATAAGAATCAAAAAGGGTTCCATTCCAATTCGTATCTCAATCTCAATCTATTTATATCTCGTCGTCTTACATTGAATAAATCGAAAAGCTTAAGAATCCTTACCTAATTTAAGAAAATAATAATGTAACATTTTTCTATTAATTGATCAAGCTCGAGGATAGAGTACCCATAATTTAAATTAAAATGAGACTGGGAATTAATCTGTTAAACGATACATTACTTGATAAAGGTAATTTTAGTAATCTCTTATTTCAGTTCTATGCGAAGTGACGAGTATCATAGGATTTCCTATAAACATAAGTTTGTTTTATTGGAATAGAAGCCAATCAATCAGTTCTACAATGAATTAATTAATGACTCTGAATAAACTAACTAAAATAACTAGTATTTTATTGGGTCGAGTTATTGGTAGATCCTATGATCCATATCCAAATCAAGTACTTTTTTTGGTGTCATTCTTTTTCCTTACTATTGGATATCAATCGCCGTAATAGTGGAATGATTGAAAATCTCATATTCTTTCTTTATCTTAATAAATATCTTAGTTAATAACTAAATAGTCAGTTTTAACCAGTGACTTGGTCATTTGAACAATTGTAACTTCTTGGTTTGAATTTGAATTTTTTTTTTCAATACAATATTTGTGAAAGAGTCGGAATAATTAAGAATTAAAAATAATATTTGAGTTCTTTTATATCTTGATTTTTTTATTTATTTTCCTTCCGAA
>b10 [organism=Liriodendron chinense]
TTGATAAGAATCAAAAAGGGTTCCATTCCAATTCGTATCTCAATCTCAATCTATTTATATCTCGTCGTCTTACATTGAATAAATCGAAAAGCTTAAGAATCCTTACCTAATTTAAGAAAATAATAATGTAACATTTTTCTATTAATTGATCAAGCTCGAGGATAGAGTACCCATAATTTAAATTAAAATGAGACTGGGAATTAATCTGTTAAACGATACATTACTTGATAAAGGTAATTTTAGTAATCTCTTATTTCAGTTCTATGCGAAGTGACGAGTATCATAGGATTTCCTATAAACATAAGTTTGTTTTATTGGAATAGAAGCCAATCAATCAGTTCTACAATGAATTAATTAATGACTCTGAATAAACTAACTAAAATAACTAGTATTTTATTGGGTCGAGTTATTGGTAGATCCTATGATCCATATCCAAATCAAGTACTTTTTTTGGTGTCATTCTTTTTCCTTACTATTGGATATCAATCGCCGTAATAGTGGAATGATTGAAAATCTCATATTCTTTCTTTATCTTAATAAATATCTTAGTTAATAACTAAATAGTCAGTTTTAACCAGTGACTTGGTCATTTGAACAATTGTAACTTCTTGGTTTGAATTTGAATTTTTTTTTTTCAATACAATATTTGTGAAAGAGTCGGAATAATTAAGAATTAAAAATAATATTTGAGTTCTTTTATATCTTGATTTTTTTATTTATTTTCCTTCCGAA
>b11 [organism=Liriodendron tulipifera]
TTGATAAGAATCAAAAAGGGTTCCATTCCAATTCATATCTCAATCTCAATCTATTTATATCTCGTCGTCTTACATTGAATAAATCGAAAAGCTTAAGAATCCTTACCTAATTTAAGAAAATAATAATGTAACATTTTTCTATTAATTGATCAAGCTCGAGGATAGAGTACCCATAATTTCAATTAAAATGAGACTGGGAATTAATCTGTTAAACAATACATTACTTGATAAAGGTAATTTTAGTAATCTCTTATTTCAGTTCTATGCGAAGTGACGAGTATCATAGGATTTCCTATAAACATAAGTTTGTTTTATTGGAATAGAAGCCAATCAATCAGTTCTATAATGAATTAATTAATGACTCTGAAGAAACTAACTAAAATAACTAGTATTTTATTGGGTCGAGGTATTGGTAGATCCTATGATCCATATCCAAATCAAGTACTTTTTTTGGTGTCATTCTTTTTCCTTACTATTGGATATCAATCGCCGTAATAGTGGAATGATTGAAAATCTCATATTCTTTCTTTATCTTAATAAATATCTTAGTTAATAACTAACTAGTCAGTTTTAACCAGTGACTTGGTCATTTGAACAATTGTAACTTCTTGGTTTGAATTTTAATTTTTTTTTTTCAATACAATATTTGTGAAAGAGTCGGAATAATTAAGAATTAAAAAGAATATTTGAGTTCTTTTATATCTTGATTTTTTTATTTATTTTACTTCCGAA
>b12 [organism=Liriodendron tulipifera]
TTGATAAGAATCAAAAAGGGTTCCATTCCAATTCATATCTCAATCTCAATCTATTTATATCTCGTCGTCTTACATTGAATAAATCGAAAAGCTTAAGAATCCTTACCTAATTTAAGAAAATAATAATGTAACATTTTTCTATTAATTGATCAAGCTCGAGGATAGAGTACCCATAATTTCAATTAAAATGAGACTGGGAATTAATCTGTTAAACAATACATTACTTGATAAAGGTAATTTTAGTAATCTCTTATTTCAGTTCTATGCGAAGTGACGAGTATCATAGGATTTCCTATAAACATAAGTTTGTTTTATTGGAATAGAAGCCAATCAATCAGTTCTATAATGAATTAATTAATGACTCTGAAGAAACTAACTAAAATAACTAGTATTTTATTGGGTCGAGGTATTGGTAGATCCTATGATCCATATCCAAATCAAGTACTTTTTTTGGTGTCATTCTTTTTCCTTACTATTGGATATCAATCGCCGTAATAGTGGAATGATTGAAAATCTCATATTCTTTCTTTATCTTAATAAATATCTTAGTTAATAACTAAATAGTCAGTTTTAACCAGTGACTTGGTCATTTGAACAATTGTAACTTCTTGGTTTGAATTTTAATTTTTTTTTTTCAATACAATATTTGTGAAAGAGTCGGAATAATTAAGAATTAAAAAGAATATTTGAGTTCTTTTATATCTTGATTTTTTTATTTATTTTACTTCCGAA
>b13 [organism=Liriodendron tulipifera]
TTGATAAGAATCAAAAAGGGTTCCATTCCAATTCATATCTCAATCTCAATCTATTTATATCTCGTCGTCTTACATTGAATAAATCGAAAAGCTTAAGAATCCTTACCTAATTTAAGAAAATAATAATGTAACATTTTTCTATTAATTGATCAAGCTCGAGGATAGAGTACCCATAATTTCAATTAAAATGAGACTGGGAATTAATCTGTTAAACAATACATTACTTGATAAAGGTAATTTTAGTAATCTCTTATTTCAGTTCTATGCGAAGTGACGAGTATCATAGGATTTCCTATAAACATAAGTTTGTTTTATTGGAATAGAAGCCAATCAATCAGTTCTATAATGAATTAATTAATGACTCTGAAGAAACTAACTAAAATAACTAGTATTTTATTGGGTCGAGGTATTGGTAGATCCTATGATCCATATCCAAATCAAGTACTTTTTTTGGTGTCATTCTTTTTCCTTACTATTGGATATCAATCGCCGTAATAGTGGAATGATTGAAAATCTCATATTCTTTCTTTATCTTAATAAATATCTTAGTTAATAACTAAATAGTCAGTTTTAACCAGTGACTTGGTCATTTGAACAATTGTAACTTCTTGGTTTGAATTTTAATTTTTTTTTTTTCAATACAATATTTGTGAAAGAGTCGGAATAATTAAGAATTAAAAAGAATATTTGAGTTCTTTTATATCTTGATTTTTTTATTTATTTTACTTCCGAA
