# Supplementary material for: New insight into the phylogeographic pattern of Liriodendron chinense (Magnoliaceae) revealed by chloroplast DNA: east–west lineage split and genetic mixture within western subtropical China
Source: PeerJ. 2019 Feb 1;7:e6355. doi: 10.7717/peerj.6355 (PMC6361005; doi:10.7717/peerj.6355)
Supplement: Supplemental Information 5 [file peerj-07-6355-s005.zip › trnK5-matK.txt]

>c1 [organism=Liriodendron chinense]
AATAGAAGCGGATATAGGAAGTGTTGTTGCCTAGATCTATCTATTTCTAAATATCCTTGTAATTCCTCCATTTGAAATTATACAAAGGCACGGGGGATTTCTTGGGTTATCAAATGATACATAGTGCGATACGGTCAGAACAAGGTATATAGTAAGAAAAGAATGGATACCTCGGAGACAGGGAGTCCAATCAACGGATCCTCTCTCTTTCCATCCAATTTGTTTGTGTTCGTTATAGTTCCAAGAGATGGTTAGAAATCCTTTATTTTTGCAACCCGATCGCTCTTTTGACTTTGGAATAAATTCTCTTTATCAGTATACCGTTTCTTCTACACATTCGTCTCCACTCCATAATAGAGAAAGAATAGTTAGGATTCATGAAAAAAAAGGAATCGATGATCCAGAACCCTTTCCCGCATCAGGCACTAATCTATTTTTAACGTCTAATTAGATCGGGTAATCATTCGAATTATGAACCGAGCTCGTTGCTTTTGGTTTCCTTATAATTGGAGCCATTAGGGCTCTATCCATTTATTCACTCGACCCAACTGTGAATTGATTTGGTACCGTTCCAAGAATCAAAACAATATTTTCTACCGACCCAGTAAGGATGAAGTATTCTCAGAGTTCTCCATTGATACGACATGCTGTTTTTTCCATTCATTCCCTTTCAGGATCAGTCGTGGTTTTACAAACCATACCAATGGTATGGACGAATCCGTTGCTTCATCCAAATGTGTAAAAGATCCTAGCCGCAC
>c2 [organism=Liriodendron chinense] 
AATAGAAGCGGATATAGGAAGTGTTGTTGCCTAGATCTATCTATTTCTAAATATCCTTGTAATTCCTCCATTTGAAATTATACAAAGGCACGGGGGATTTCTTGGGTTATCAAATGATACATAGTGCGATACGGTCAGAACAAGGTATATAGTAAGAAAAGAATGGATACCTCGGAGACAGGGAGTCCAATCAACGGATCCTCTCTCTTTCCATCCAATTTGTTTGTGTTCGTTATAGTTCCAAGAGATGGTTAGAAATCCTTTATTTTTGCAACCCGATCGCTCTTTTGACTTTGGAATAAATTCTCTTTATCAGTATACCGTTTCTTCTACACATTCGTCTCCACTCCATAATAGAGAAAGAATAGTTAGGATTCATGAAAAAAAAAGGAATCGATGATCCAGAACCCTTTCCCGCATCAGGCACTAATCTATTTTTAACGTCTAATTAGATCGGGTAATCATTCGAATTATGAACCGAGCTCGTTGCTTTTGGTTTCCTTATAATTGGAGCCATTAGGGCTCTATCCATTTATTCACTCGACCCAACTGTGAATTGATTTGGTACCGTTCCAAGAATCAAAACAATATTTTCTACCGACCCAGTAAGGATGAAGTATTCTCAGAGTTCTCCATTGATACGACATGCTGTTTTTTCCATTCATTCCCTTTCAGGATCAGTCGTGGTTTTACAAACCATACCAATGGTATGGACGAATCCGTTGCTTCATCCAAATGTGTAAAAGATCCTAGCCGCAC
>c3 [organism=Liriodendron chinense] 
AATAGAAGCGGATATAGGAAGTGTTGTTGCCTAGATCTATCTATTTCTAAATATCCTTGTAATTCCTCCATTTGAAATTATACAAAGGCACGGGGGATTTCTTGGGTTATCAAATGATACATAGTGCGATACGGTCAGAACAAGGTATATAGTAAGAAAAGAATGGATACCTCGGAGACAGGGAGTCCAATCAACGGATCCTCTCTCTTTCCATCCAATTTGTTTGTGTTCGTTATAGTTCCAAGAGATGGTTAGAAATCCTTTATTTTTGCAACCCGATCGCTCTTTTGACTTTGGAATAAATTCTCTTTATCAGTATACCGTTTCTTCTACACATTCGTCTCCACTCCATAATAGAGAAAGAATAGTTAGGATTCATGAAAAAAAAAGGAATCGATGATCCACTCACAGGAGAACCCTTTCCCGCATCAGGCACTAATCTATTTTTAACGTCTAATTAGATCGGGTAATCATTCGAATTATGAACCGAGCTCGTTGCTTTTGGTTTCCTTATAATTGGAGCCATTAGGGCTCTATCCATTTATTCACTCGACCCAACTGTGAATTGATTTGGTACCGTTCCAAGAATCAAAACAATATTTTCTACCGACCCAGTAAGGATGAAGTATTCTCAGAGTTCTCCATTGATACGACATGCTGTTTTTTCCATTCATTCCCTTTCAGGATCAGTCGTGGTTTTACAAACCATACCAATGGTATGGACGAATCCGTTGCTTCATCCAAATGTGTAAAAGATCCTAGCCGCAC
>c4 [organism=Liriodendron chinense]
AATAGAAGCGGATATAGGAAGTGTTGTTGCCTAGATCTATCTATTTCTAAATATCCTTGTAATTCCTCCATTTGAAATTATACAAAGGCACGGGGGATTTCTTGGGTTATCAAATGATACATAGTGCGATACGGTCGGAACAAGGTATATAGTAAGAAAAGAATAGATACCTCGGAGACAGGGAGTCCAATCAACGGATCCTCTCTCTTTCCATCCAATTTGTTTGTGTTCGTTATAGTTCCAAGAGATGGTTAGAAATCCTTTATTTTTGCAACCCGATCGCTCTTTTGACTTTGGAATAAATTCTCTTTATCAGTATACCGTTTCTTCTACACATTCGTCTCCACTCCATAATAGAGAAAGAATAGTTAGGATTCATGAAAAAAAAAGGAATCGATGATCCACTCACAGGAGAACCCTTTCCCGCATCAGGCACTAATCTATTTTTAACGTCTAATTAGATCGGGTAATCATTCGAATTATGAACCGAGCTCGTTGCTTTTGGTTTCCTTATAATTGGAGCCATTAGGGCTCTATCCATTTATTCACTCGACCCAACTGTGAATTGATTTGGTACCGTTCCAAGAATCAAAACAATATTTTCTACCGACCCAGTAAGGATGAAGTATTCTCAGAGTTCTCCATTGATACGACATGCTGTTTTTTCCATTCATTCCCTTTCAGGATCAGTCGTGGTTTTACAAACCATACCAATGGTATGGACGAATCCGTTGCTTCATCCAAATGTGTAAAAGATCCTAGCCGCAC
>c5 [organism=Liriodendron chinense]
AATAGAAGCGGATATAGGAAGTGTTGTTGCCTAGATCTATCTATTTCTAAATATCCTTGTAATTCCTCCATTTGAAATTATACAAAGGCACGGGGGATTTCTTGGGTTATCAAATGATACATAGTGCGATACGGTCAGAACAAGGTATATAGTAAGAAAAGAATAGATACCTCGGAGACAGGGAGTCCAATCAACGGATCCTCTCTCTTTCCATCCAATTTGTTTGTGTTCGTTATAGTTCCAAGAGATGGTTAGAAATCCTTTATTTTTGCAACCCGATCGCTCTTTTGACTTTGGAATAAATTCTCTTTATCAGTATACCGTTTCTTCTACACATTCGTCTCCACTCCATAATAGAGAAAGAATAGTTAGGATTCATGAAAAAAAAAGGAATCGATGATCCACTCACAGGAGAACCCTTTCCCGCATCAGGCACTAATCTATTTTTAACGTCTAATTAGATCGGGTAATCATTCGAATTATGAACCGAGCTCGTTGCTTTTGGTTTCCTTATAATTGGAGCCATTAGGGCTCTATCCATTTATTCACTCGACCCAACTGTGAATTGATTTGGTACCGTTCCAAGAATCAAAACAATATTTTCTACCGACCCAGTAAGGATGAAGTATTCTCAGAGTTCTCCATTGATACGACATGCTGTTTTTTCCATTCATTCCCTTTCAGGATCAGTCGTGGTTTTACAAACCATACCAATGGTATGGACGAATCCGTTGCTTCATCCAAATGTGTAAAAGATCCTAGCCGCAC
>c6 [organism=Liriodendron tulipifera] 
AATAGAAGCGGATATAGGAAGTGTTGTTGCCTAGATCTATCTATTTCTAAATATCCTTGTAATTCCTCCATTTGAAATTATACAAAGGCACAGGGGATTTCTTGGGTTATCAAATGATACATAGTGCGATACGGTCAGAACAAGGTATATAGTAAGAAAAGAATAGATACCCCGGAGACAGGGAGTCCAATCAACGGATCCTCTCTCTTTCCATCCAATTTGTTTGTGTTCGTTATAGTTACAAGAGATGGTTAGAAATCCTTTATTTTTGCAACCCGATCGCTCTTTTGACTTTGGAATAAATTCTCTTTATCAGTATACCGTTTCTTCTACACATTCGTCTCCACTCCATAATAGAGAAAGAATAGTTAGGATTCATGAAAAAAAAAAGAATCGATGATCCACTCACAGGAGAACCCTTTCCCGCATCAGGCACTAATCTATTTTTAACGTCTAATTAGATCGGGTAATCATTTGAATTATGAACCGAGCTCGTTGCTTTTGGTTTCCTTATAATTGGAGCCATTAGGGCTCTATCCATTTATTCACTCGACCCAACTGGGAATTGATTTGGTACCGTTCCAAGAATCAAAACAATATTTTCTACCGACCCAGTAAGGATGAAGTATTCTCAGAGTTCTCCATTGATACGACATGCTGTTTTTTCCATTCATTCCCTTTCAGGATCAGTCGTGGTTTTACAAACCATACCAATGGTATGGACGAATCCGTTGCTTCATCCAAATGTGTAAAAGATCCTAGCCGCAC
>c7 [organism=Liriodendron tulipifera] 
AATAGAAGCGGATATAGGAAGTGTTGTTGCCTAGATCTATCTATTTCTAAATATCCTTGTAATTCCTCCATTTGAAATTATACAAAGGCACAGGGGATTTCTTGGGTTATCAAATGATACATAGTGCGATACGGTCAGAACAAGGTATATAGTAAGAAAAGAATAGATACCCCGGAGACAGGGAGTCCAATCAACGGATCCTCTCTCTTTCCATCCAATTTGTTTGTGTTCGTTATAGTTACAAGAGATGGTTAGAAATCCTTTATTTTTGCAACCCGATCGCTCTTTTGACTTTGGAATAAATTCTCTTTATCAGTATACCGTTTCTTCTACACATTCGTCTCCACTCCATAATAGAGAAAGAATAGTTAGGATTCATGAAAAAAAAAAAGGAATCGATGATCCACTCACAGGAGAACCCTTTCCCGCATCAGGCACTAATCTATTTTTAACGTCTAATTAAATCGGGTAATCATTTGAATTATGAACCGAGCTCGTTGCTTTTGGTTTCCTTATAATTGGAGCCATTAGGGCTCTATCCATTTATTCACTCGACCCAACTGGGAATTGATTTGGTACCGTTCCAAGAATCAAAACAATATTTTCTACCGACCCAGTAAGGATGAAGTATTCTCAGAGTTCTCCATTGATACGACATGCTGTTTTTTCCATTCATTCCCTTTCAGGATCAGTCGTGGTTTTACAAACCATACCAATGGTATGGACGAATCCGTTGCTTCATCCAAATGTGTAAAAGATCCTAGCCGCAC
>c8 [organism=Liriodendron tulipifera] 
AATAGAAGCGGATATAGGAAGTGTTGTTGCCTAGATCTATCTATTTCTAAATATCCTTGTAATTCCTCCATTTGAAATTATACAAAGGCACAGGGGATTTCTTGGGTTATCAAATGATACATAGTGCGATACGGTCAGAACAAGGTATATAGTAAGAAAAGAATGGATACCCCGGAGACAGGGAGTCCAATCAACGGATCCTCTCTCTTTCCATCCAATTTGTTTGTGTTCGTTATAGTTCCAAGAGATGGTTAGAAATCCTTTATTTTTGCAACCCGATCGCTCTTTTGACTTTGGAATAAATTCTCTTTATCAGTATACCGTTTCTTCTACACATTCGTCTCCACTCCATAATAGAGAAAGAATAGTTAGGATTCATGAAAAAAAAAGGAATCGATGATCCAGAACCCTTTCCCGCATCAGGCACTAATCTATTTTTAACGTCTAATTAGATCGGGTAATCATTTGAATTATGAACCGAGCTCGTTGCTTTTGGTTTCCTTATAATTGGAGCCATTAGGGCTCTATCCATTTATTCACTCGACCCAACTGGGAATTGATTTGGTACCGTTCCAAGAATCAAAACAATATTTTCTACCGACCCAGTAAGGATGAAGTATTCTCAGAGTTCTCCATTGATACGACATGCTGTTTTTTCCATTCATTCCCTTTCAGGATCAGTCGTGGTTTTACAAACCATACCAATGGTATGGACGAATCCGTTGCTTCATCCAAATGTGTAAAAGATCCTAGCCGCAC
